# Supplementary material for: The Role of the Fibronectin Synergy Site for Skin Wound Healing
Source: Cells. 2022 Jul 2;11(13):2100. doi: 10.3390/cells11132100 (PMC9265582; doi:10.3390/cells11132100)
Supplement: Supplementary file 1 [file cells-11-02100-s001.zip]

Archive with 1 entries (1 files):
- cells-1774106-supplementary.pdf
